# Supplementary material for: Two Opsin 3-Related Proteins in the Chicken Retina and Brain: A TMT-Type Opsin 3 Is a Blue-Light Sensor in Retinal Horizontal Cells, Hypothalamus, and Cerebellum
Source: PLoS One. 2016 Nov 18;11(11):e0163925. doi: 10.1371/journal.pone.0163925 (PMC5115664; doi:10.1371/journal.pone.0163925)
Supplement: S1 Table — (XLSX) [file pone.0163925.s008.xlsx]

## Sheet: Sheet1
Gene symbol	Amplicon size (bp)	Primer	Sequence
cOpn3 (cEncep)	761	forward	TGTTCCTCGTCAACATCAGC
cOpn3 (cEncep)	761	reverse	GAATCTCATCAGGCGAAAGC
cTMT	656	forward	AAACCCTCCGTAACCCTGTC
cTMT	656	reverse	CATGCTTGCAACTGGAGTCA
cOpn3 (cEncep)	1228	forward	ATGCACTGAGCAATGCACTC
cOpn3 (cEncep)	1228	reverse	CAGATTCTAATGTCTCTGTAGCTC
cTMT-S	992	forward	ATGAACCACACTTGGACATATAACC
cTMT-S	992	reverse	CTCACAAGGACACATCAACAGCAC
cTMT-L	1273	forward	AACTGCCAGAGGACTTCAGCATAG
cTMT-L	1273	reverse	TAAGGTTAGCTGGGTAATGTGACAG
