# Supplementary material for: Two Opsin 3-Related Proteins in the Chicken Retina and Brain: A TMT-Type Opsin 3 Is a Blue-Light Sensor in Retinal Horizontal Cells, Hypothalamus, and Cerebellum
Source: PLoS One. 2016 Nov 18;11(11):e0163925. doi: 10.1371/journal.pone.0163925 (PMC5115664; doi:10.1371/journal.pone.0163925)
Supplement: S2 Table — (XLSX) [file pone.0163925.s009.xlsx]

## Sheet: Sheet1
Gene name	Accession numbers	Species name
Bovine Rhodopsin	NM_001014890	Bos taurus
Chick Opn3 (LOC428582)	AB436160, XM_426139	Gallus gallus
Chick TMT (TMT-L) (LOC771085)	AB519059, XM_004938518
Chick TMT-S (LOC771085)	AB436159, ENSGALG00000016802
Coelacanth Opn3	XM_005996828	Latimeria chalumnae
Green Anole Opn3 (LOC100554726)	XM_008123887	Anolis carolinensis
Green Anole TMT1 (LOC100558074)	XM_008106312
Green Anole TMT2 (LOC100562810)	XM_008107065
Green Anole TMT3 (LOC100556545)	XM_016997727
Elephant Shark Opn3	XM_007893915	Callorhinchus milii
Elephant Shark TMT1	XM_007889752
Elephant Shark TMT2	XM_007885800
Elephant Shark TMT3	XM_007894704
Flycatcher Opn3	XM_005043793	Ficedula albicollis
Flycatcher TMT1	ENSFALT00000004213
Flycatcher TMT2	XM_005037520
Human Opn3 (Encephalopsin/Panopsin)	NM_014322	Homo sapiens
Mouse Opn3 (Encephalopsin)	NM_010098	Mus musculus
Opossum Opn3 (LOC100027705)	XM_001377887	Monodelphis domestica
Opossum TMT (LOC100019224)	XM_016424890
Spotted Gar Opn3	XM_006638657	Lepisosteus oculatus
Spotted Gar TMT1A	XM_006637633
Spotted Gar TMT1B	XM_006637783
Spotted Gar TMT2	XM_015364410
Spotted Gar TMT3	XM_006632994
Western Clawed frog TMT1 (LOC100490931)	XM_002933372	Xenopus tropicalis
Western Clawed frog TMT2 (LOC100490436)	NM_001317904
Western Clawed frog TMT3 (LOC10048877)	XM_016997727
Zebrafish Opn3	NM_001111164	Danio rerio
Zebrafish TMT1A	NM_001118899
Zebrafish TMT1B	JX293360
Zebrafish TMT2A	NM_001281505
Zebrafish TMT2B	KT008408
Zebrafish TMT3A	NM_001282374
Zebrafish TMT3B	NM_001282375
