# Supplementary material for: Two Opsin 3-Related Proteins in the Chicken Retina and Brain: A TMT-Type Opsin 3 Is a Blue-Light Sensor in Retinal Horizontal Cells, Hypothalamus, and Cerebellum
Source: PLoS One. 2016 Nov 18;11(11):e0163925. doi: 10.1371/journal.pone.0163925 (PMC5115664; doi:10.1371/journal.pone.0163925)
Supplement: S3 Table — (XLSX) [file pone.0163925.s010.xlsx]

## Sheet: Sheet1
Gene symbol	Gene product or description
adipoq	adiponectin, C1Q and collagen domain containing
cdc42ep3	CDC42 effector protein (Rho GTPase binding) 3
exo1	exonuclease 1
fh	fumarate hydratase
grem	gremlin 2
gpr35	G protein-coupled receptor 35
kmo	kynurenine 3-monooxygenase (kynurenine 3-hydroxylase)
opn3	mammalian type opsin 3, encephalopsin/panopsin
opn3*	opn3 locus within which chml** is encoded (**choroideremia-like)
pigm	phosphatidylinositol glycan anchor biosynthesis, class M
rgs7	regulator of G protein signalling 7
st6gal1	ST6 beta-galactosamide alpha-2,6-sialyltranferase 1
st6gal2	ST6 beta-galactosamide alpha-2,6-sialyltranferase 2
tmtop1	TMT1
uxs1	UDP-glucuronate decarboxylase 1
wdr64	WD repeat domain 64
