# Supplementary material for: Two Opsin 3-Related Proteins in the Chicken Retina and Brain: A TMT-Type Opsin 3 Is a Blue-Light Sensor in Retinal Horizontal Cells, Hypothalamus, and Cerebellum
Source: PLoS One. 2016 Nov 18;11(11):e0163925. doi: 10.1371/journal.pone.0163925 (PMC5115664; doi:10.1371/journal.pone.0163925)
Supplement: S4 Table — (XLSX) [file pone.0163925.s011.xlsx]

## Sheet: Sheet1
Name of antibody	Clonality	Host	Supplier/Vender	Catalog/clone #	Antigen	Antibody registry*	Dilution	References**
Anti-Lhx1	Monoclonal	Mouse	DSHB	4F2	Full-length recombinant rat Lim2	AB_2314745	1	Fischer et al., 2007; Edqvist et al., 2008
Anti-Islet1	Monoclonal	Mouse	DSHB	40.2D6	C-terminus of rat Islet1; amino acids 247-349	AB_528315	50	Fischer et al., 2007; Edqvist et al., 2008
Anti-Prox1	Polyclonal	Rabbit	Abcam	ab11941	Recombinant human C-terminal part of Prox1 (homeodomain and prospero domain), corresponding to amino acids 546-736	AB_298722	500	Okamoto et a., 2008
Anti-Calretinin	Polyclonal	Rabbit	Swant Immunochemicals	7699_4	Full-length recombinant human calretinin	AB_2313763	1000	Fischer et al., 2007
Anti-TrkA	Polyclonal	Rabbit	Drs.F. Lefcort, Montana State University; Montana; USA, and L.F. Reichardt, University of California at San Francisco; California; USA		Extracellular domain of chicken trkA; amino acids 1-357	AB_2315490	5000	Lefcort et al., 1996; Fischer et al., 2007; Edqvist et al., 2008
Anti-Calbindin	Monoclonal	Mouse	Sigma/Swant Immunochemicals	CB-955/300	Purified bovine kidney calbindin-D-28K/Full-length calbindinpurified from chicken gut	AB_1954252/AB_2314111	1000/1000	Fischer et al., 2007; Gilbert et al. 2012
Anti-Tyrosine Hydroxylase	Monoclonal	Mouse	Millipore	MAB318, clone LNC1	Tyrosine Hydroxylase purified from PC12 cells (rat)	AB_10050306	250	Fleming et al., 2013; Ohuchi et al., 2012
Anti-Serotonin	Polyclonal	Rabbit	Dr. David V. Pow, University of Newcastle, Callaghan, Australia		Parafolmaldehyde-conjugated serotonin		2000	Pow et al., 1997; Yamashita et al., 2010
Cy3 anti-mouse IgG (H+L)	Polyclonal	Goat	Jackson Immunoresearch	115-165-146	Mouse IgG (H+L)	AB_2338690	750
Cy3 anti-rabbit IgG (H+L)	Polyclonal	Goat	Jackson Immunoresearch	111-165-144	Rabbit IgG (H+L)	AB_2338006	750
Alexa Fluor 488 anti-guinea pig IgG	Polyclonal	Goat	Thermo Fisher Scientific	A-11073	Guinea pig IgG	AB_2534117	750
*http://antibodyregistry.org/
**References:
Fischer AJ, Stanke JJ, Aloisio G, Hoy H, Stell WK. Heterogeneity of horizontal cells in the chicken retina. J Comp Neurol 2007 Feb 20; 500(6):1154-1171.
Edqvist PH, Lek M, Boije H, Lindback SM, Hallbook F. Axon-bearing and axon-less horizontal cell subtypes are generated consecutively during chick retinal development from progenitors that are sensitive to follistatin. BMC Dev Biol 2008 Apr 25; 8:46.
Okamoto M, Bito T, Noji S, Ohuchi H. Subtype-specific expression of Fgf19 during horizontal cell development of the chicken retina. Gene Expr Patterns 2009 Jun; 9(5):306-313.
Lefcort F, Clary DO, Rusoff AC, Reichardt LF. Inhibition of the NT-3 receptor TrkC, early in chick embryogenesis, results in severe reductions in multiple neuronal subpopulations in the dorsal root ganglia. J Neurosci 1996 Jun 1;16(11):3704-3713.
Gilbert EA, Lim YH, Vickaryous MK, Armstrong CL. Heterochronic protein expression patterns in the developing embryonic chick cerebellum. Anat Rec (Hoboken) 2012 Oct;295(10):1669-1682.
Fleming RL, Silveira MS, Santos LE, Henze IP, Gardino PF, de Mello MC, et al. Pituitary adenylyl cyclase-activating polypeptide receptor re-sensitization induces plastic changes in the dopaminergic phenotype in the mature avian retina. J Neurochem 2013 Mar;124(5):621-631.
Ohuchi H, Yamashita T, Tomonari S, Fujita-Yanagibayashi S, Sakai K, Noji S, et al. A non-mammalian type opsin 5 functions dually in the photoreceptive and non-photoreceptive organs of birds. PLoS One 2012;7(2):e31534.
Pow DV, Cook DK. Tryptophan is present in glial cells and photoreceptors in the chicken retina. Neuroreport 1997 May 6;8(7):1767-1770.
Yamashita T, Ohuchi H, Tomonari S, Ikeda K, Sakai K, Shichida Y. Opn5 is a UV-sensitive bistable pigment that couples with Gi subtype of G protein. Proc Natl Acad Sci USA 2010 Dec 21;107(51):22084-22089.
